# Supplementary material for: Alcoholic and Non-Alcoholic Beer Modulate Plasma and Macrophage microRNAs Differently in a Pilot Intervention in Humans with Cardiovascular Risk
Source: Nutrients. 2020 Dec 28;13(1):69. doi: 10.3390/nu13010069 (PMC7823561; doi:10.3390/nu13010069)
Supplement: Supplementary file 1 [file nutrients-13-00069-s001.zip]

Archive with 6 entries (6 files):
- Figure S1.jpg
- Figure S2.jpg
- Figure S3.jpg
- Figure S4.jpg
- Figure S5.jpg
- Supplementary data. Tables.xlsx
