# Supplementary material for: Alcoholic and Non-Alcoholic Beer Modulate Plasma and Macrophage microRNAs Differently in a Pilot Intervention in Humans with Cardiovascular Risk
Source: Nutrients. 2020 Dec 28;13(1):69. doi: 10.3390/nu13010069 (PMC7823561; doi:10.3390/nu13010069)
Supplement: Supplementary file 1 [file nutrients-13-00069-s001.zip › Supplementary data. Tables.xlsx]

## Sheet: Supplementary table 1
Supplementary table 1. List of selected miRNAs
miRNA	Function
cel-miR-54	spike in
let-7e-5p	Muscle glucose metabolism/Hypertension (let-7e)
miR-103a-3p	Adipocyte/hepatic glucose metabolism
miR-106b-5p	Reverse cholesterol transport
miR-107	Adipocyte/hepatic glucose metabolism
miR-10a-5p	Angiogenesis and inflammation
miR-10b-5p	Reverse cholesterol transport
miR-122-5p	Lipid metabolism/Heart failure
miR-124a-3p	Pancreas development
miR-125-5p	Angiogenesis and inflammation
miR-126-3p	Angiogenesis and inflammation/Heart failure/Coronary arery disease
miR-129-5p	Heart failure
miR-130-3p	Adipocyte glucose metabolism
miR-133-3p	Cardiac hyperthrophy and fibrosis/coronary artery disease
miR-143-3p	Adipocyte/Hepatic glucose metabolism
miR-145-5p	Endothelial function/hepatic glucose metabolism
miR-146a-5p	Angiogenesis, inflammation and pancreas development
miR-155-5p	Angiogenesis and inflammation/Coronary artery disease
miR-15a-5p	Insulin production and secretion/caardiomyocyte survival
miR-17-5p	Coronray artery disease
miR-182-5p	Insulin production
miR-184	Insulin production
miR18b-5p	Heart failure
miR-192-5p	lipid metabolism
miR-199b-5p	Cardiac hyperthrophy and fibrosis
miR-208a-3p	Cardiac hyperthrophy and fibrosis/Coronary artery disease
miR-20a-5p	Coronray artery disease
miR-21-5p	Endothelial function, angiogenesis and inflammation. Cardiac hyperthrophy and fibrosis
miR-214-3p	CAD
miR-22-3p	Aging/ischaemia
miR-221/222-3p	Endothelial function, angiogenesis and inflammation
miR-223-3p	Muscle glucose metabolism
miR-23a-3p	Angiogenesis and inflammation
miR-24-3p	Insulin production/Angiogenesis and inflammation/muscle glucose metabolism
miR-26b-5p	Reverse cholesterol transport/insulin production
miR-27b-3p	Adipocyte glucose metabolism/angiogenesiis and inflammation
miR-296-5p	Hypertension
miR-29b-3p	Cardiac hyperthrophy and fibrosis/Insulin secretion/Muscle, adipocyte and hepatic glucose metabolism
miR-30c-5p	lipid metabolism
miR-320a-3p	cardiomyocyte cell survival/Adipocyte glucose metabolism
miR-328-3p	Cardiac rhythm
miR-33b-5p	Lipid metabolism/hepatic glucose metabolism
miR-34a-5p	Pancreas development/hepatic glucose metabolism
miR-375-3p	Insulin production and secretion
miR-423-5p	Heart failure
miR-499a-5p	Heart failure/Acute myocardial infarction
miR-503-5p	Angiogenesis and inflammation
miR-622	Heart failure
miR-7-5p	aging (in vitro)
miR-758-3p	Reverse cholesterol transport
miR-9-5p	Insulin secretion
miR-92a-3p	Angiogenesis and inflammation/Coronary artery disease
miR-96-5p	Insulin secretion
miR-98-5p	Cardiac hyperthrophy and fibrosis

## Sheet: Supplementary table 2
Supplementary Table 2. List of genes targeted by plasma microRNAs modulated by beer intake
Gene symbol	Gene name	GO Biological Process
miR-155-5p + miR-320a-3p + miR-328-3p + miR-92a-3p
SOX11	SRY-Related HMG-Box Gene 1	DNA binding transcription factor activity and RNA polymerase II core promoter sequence-specific DNA binding
miR-155-5p + miR-320a-3p + miR-328-3p
TMOD3	Tropomodulin 3	actin binding and tropomyosin binding
miR-155-5p + miR-320a-3p + miR-92a-3p
SLC12A4	Solute Carrier Family 12 Member 4	protein kinase binding and cation:chloride symporter activity
RAD23B	RAD23 Homolog B, Nucleotide Excision Repair Protei	single-stranded DNA binding and polyubiquitin modification-dependent protein binding
MYO1D	Myosin ID	actin binding and calmodulin binding
SLC7A11	Solute Carrier Family 7 Member 11	amino acid transmembrane transporter activity and cystine:glutamate antiporter activity
MYC	MYC Proto-Oncogene, BHLH Transcription Factor	DNA binding transcription factor activity and RNA polymerase II proximal promoter sequence-specific DNA binding.
CTNNBL1	Catenin Beta Like 1	binding and enzyme binding
VCPIP1	Valosin Containing Protein Interacting Protein 1	thiol-dependent ubiquitin-specific protease activity
MYO6	Myosin VI	actin binding and actin filament binding
LARS	Leucyl-TRNA Synthetase	nucleotide binding and aminoacyl-tRNA editing activity.
MORC3	MORC Family CW-Type Zinc Finger 3	protein binding and zinc and metal ion binding
XPR1	Xenotropic And Polytropic Retrovirus Receptor 1	G-protein coupled receptor activity and transmembrane signaling receptor activity
CREB3L2	CAMP Responsive Element Binding Protein 3 Like 2	DNA binding transcription factor activity and RNA polymerase II proximal promoter sequence-specific DNA binding
EEF2	Eukaryotic Translation Elongation Factor 2	protein kinase binding
XPO1	Exportin 1	RNA binding and transporter activity
EIF3C	Eukaryotic Translation Initiation Factor 3 Subunit C	translation initiation factor activity
BCAT1	Branched Chain Amino Acid Transaminase 1	identical protein binding and L-leucine transaminase activity
miR-155-5p + miR-328-3p + miR-92a-3p
SLC7A1	Solute Carrier Family 7 Member 1	amino acid transmembrane transporter activity and L-ornithine transmembrane transporter activity
PTPRJ	Protein Tyrosine Phosphatase, Receptor Type J	protein kinase binding and protein tyrosine phosphatase activity
SCD	Stearoyl-CoA Desaturase	iron ion binding and stearoyl-CoA 9-desaturase activity
miR-320a-3p + miR-328-3p + miR-92a-3p
PIKFYVE	Phosphoinositide Kinase, FYVE-Type Zinc Finger Containing	phosphatidylinositol phosphate kinase activity and phosphatidylinositol-3,5-bisphosphate 5-phosphatase activity
YWHAQ	Tyrosine 3-Monooxygenase/Tryptophan 5-Monooxygenase Activation Protein Theta	protein domain specific binding and protein N-terminus binding
ATXN1	Ataxin 1	identical protein binding and chromatin binding
SMC1A	Structural Maintenance Of Chromosomes 1A	chromatin binding
SLC38A2	Solute Carrier Family 38 Member 2	symporter activity and amino acid transmembrane transporter activity
SPEN	Spen Family Transcriptional Repressor	nucleic acid binding and DNA binding transcription factor activity
AGO1	Argonaute RISC componet 1	RNA interference (RNAi) and RNA silencing
DIAPH1	Diaphanous Related Formin 1	nucleotide binding
PKM	Pyruvate Kinase M1/2	MHC class II protein complex binding

## Sheet: Supplementary table 3
Supplementary Table 3. List of genes targeted by macrophage microRNAs modulated by beer intake
Gene symbol	Gene name	GO Biological Process
miR-145-5p + miR-17-5p + miR-20a-5p + miR-223-3p + miR-26b-5p
MDM2	MDM2 Proto-Oncogene	identical protein binding and ligase activity
DENND5B	DENN Domain Containing 5B	calcium channel activity and Rab guanyl-nucleotide exchange factor activity.
ANKRD52	Ankyrin Repeat Domain 52	N.A
PURB	Purine Rich Element Binding Protein B	RNA binding
ST8SIA3	ST8 Alpha-N-Acetyl-Neuraminide Alpha-2,8-Sialyltransferase 3	sialyltransferase activity and alpha-N-acetylneuraminate alpha-2,8-sialyltransferase activity
miR-145-5p + miR-17-5p + miR-20a-5p + miR-223-3p
TMOD2	Tropomodulin 2	actin binding and tropomyosin binding
SLC1A2	Solute Carrier Family 1 Member 2	L-glutamate transmembrane transporter activity and glutamate:sodium symporter activity
SCN3A	Sodium Voltage-Gated Channel Alpha Subunit 3	ion channel activity and voltage-gated sodium channel activity.
miR-145-5p + miR-17-5p + miR-223-3p + miR-26b-5p
SCN2A	Sodium Voltage-Gated Channel Alpha Subunit 2	ion channel activity and voltage-gated sodium channel activity
miR-17-5p + miR-20a-5p + miR-223-3p + miR-26b-5p
POLR3G	RNA Polymerase III Subunit G	DNA-directed 5-3 RNA polymerase activity and RNA polymerase III activity
FAM199X	Family With Sequence Similarity 199, X-Linked	N.A
PFKFB2	6-Phosphofructo-2-Kinase/Fructose-2,6-Biphosphatase 2	protein kinase binding and 6-phosphofructo-2-kinase activity
MSMO1	Methylsterol Monooxygenase 1	oxidoreductase activity and C-4 methylsterol oxidase activity
TMEM64	Transmembrane Protein 64	endoplasmic reticulum and integral component of membrane
HECA	Hdc Homolog, Cell Cycle Regulator	nucleus, cytoplasm and membrane
RRAS2	RAS Related 2	GTP binding and GTPase activity
SV2B	Synaptic Vesicle Glycoprotein 2B	transporter activity and transmembrane transporter activity
NIPA1	NIPA Magnesium Transporter 1	magnesium ion transmembrane transporter activity
F3	Coagulation Factor III	phospholipid binding and cytokine receptor activity
LIF	Interleukin 6 Family Cytokine	signaling receptor binding and growth factor activity
ZBTB18	Zinc Finger And BTB Domain Containing 18	DNA binding transcription factor activity and sequence-specific DNA binding
BBX	HMG-Box Containing	RNA polymerase II transcription factor activity, sequence-specific DNA binding
C9orf40	Chromosome 9 Open Reading Frame 4	RNA polymerase II transcription factor activity, sequence-specific DNA binding
EPM2AIP1	EPM2A Interacting Protein 1	RNA polymerase II transcription factor activity, sequence-specific DNA binding and protein binding
MEF2D	Myocyte Enhancer Factor 2D	DNA binding transcription factor activity and RNA polymerase II transcription factor activity, sequence-specific DNA binding
ZNF148	Zinc Finger Protein 148	nucleic acid binding and sequence-specific DNA binding
CMPK1	Cytidine/Uridine Monophosphate Kinase	kinase activity and nucleobase-containing compound kinase activity
CREBRF	CREB3 Regulatory Factor	DNA binding transcription factor activity and sequence-specific DNA binding
miR-145-5p + miR-17-5p + miR-20a-5p + miR-26b-5p
BTG2	BTG Anti-Proliferation Factor 2	transcriptional activator activity, RNA polymerase II proximal promoter sequence-specific DNA binding
NTN4	Netrin 4	laminin-1 binding
CD28	CD28 Molecule	identical protein binding and SH3/SH2 adaptor activity
FNDC3B	Fibronectin Type III Domain Containing 3B	RNA and protein binding
NUFIP2	FMR1 Interacting Protein	RNA binding
SLC25A44	Solute Carrier Family 25 Member 44	transmembrane transporter activity
SAMD8	Sterile Alpha Motif Domain Containing 8	transferase activity
NAA50	N(Alpha)-Acetyltransferase 50, NatE Catalytic Subunit	N-acetyltransferase activity and H4 histone acetyltransferase activity
SMAD4	SMAD Family Member 4	DNA binding transcription factor activity and sequence-specific DNA binding
PLAG1	PLAG1 Zinc Finger	DNA binding transcription factor activity and transcriptional activator activity, RNA polymerase II proximal promoter sequence-specific DNA binding
RAB11A	Member RAS Oncogene Family	GTP binding and microtubule binding
CNOT6L	CCR4-NOT Transcription Complex Subunit 6 Like	poly(A)-specific ribonuclease activity
RNF216	Ring Finger Protein 216	ligase activity
ZNF426	Zinc Finger Protein 426	nucleic acid binding
RNF24	Ring Finger Protein 24	ubiquitin protein ligase activity, protein and metal ion binding
ZBTB25	Zinc Finger And BTB Domain Containing 25	DNA binding transcription factor activit
FBXO28	F-Box Protein 28	protein binding
ACSL4	Acyl-CoA Synthetase Long Chain Family Member 4	long-chain fatty acid-CoA ligase activity and arachidonate-CoA ligase activity
SAMD12	Sterile Alpha Motif Domain Containing 12	sequence-specific DNA binding
ABCA1	ATP Binding Cassette Subfamily A Member 1	signaling receptor binding and phospholipid binding
ABCG4	ATP Binding Cassette Subfamily G Member 4	protein homodimerization activity and ATPase activity
PBX3	PBX Homeobox 3	DNA binding transcription factor activity and sequence-specific DNA binding
HMGA2	High Mobility Group AT-Hook 2	enzyme binding and transcriptional activator activity, RNA polymerase II proximal promoter sequence-specific DNA binding
